# Supplementary material for: Disease-Suppressive Activity of Lecithin Against Foliar Infection by Rhizoctonia solani Isolates in Cabbage, Rice, and Brachypodium distachyon
Source: Life (Basel). 2026 Jun 13;16(6):998. doi: 10.3390/life16060998 (PMC13301948; doi:10.3390/life16060998)
Supplement: Supplementary file 1 [file life-16-00998-s001.zip]

Archive with 1 entries (1 files):
- life-4367483-supplementary.pdf
